# Supplementary material for: Depicting changes in land surface cover at Al-Hassa oasis of Saudi Arabia using remote sensing and GIS techniques
Source: PLoS One. 2019 Nov 14;14(11):e0221115. doi: 10.1371/journal.pone.0221115 (PMC6855410; doi:10.1371/journal.pone.0221115)
Supplement: S1 Table — (XLSX) [file pone.0221115.s001.xlsx]

## Sheet: Scenario I
Vegetation change assessment over AL-HASA region
Image Date	Surface Class
1985	Name	Pixel No	Pixel Size	Area (ha)	Area (%)
	Vegetation Cover	145616	30	13105.4	6.06891
	Urban Area	51078	30	4597.02	2.1288
	Bare Soil	796032	30	71642.9	33.1766
	Water bodies	6682	30	601.38	0.278489
	Sand Dunes	1399968	30	125997	58.3472
Total				215944	100
Image Date	Surface Class
1999	Name	Pixel No	Pixel Size	Area (ha)	Area (%)
	Vegetation Cover	150112	30	13510.1	10.8906
	Urban Area	119258	30	10733.2	8.65216
	Bare Soil	580230	30	52220.7	42.0956
	Water bodies	16766	30	1508.94	1.21637
	Sand Dunes	511995	30	46079.6	37.1452
Total				124052	100
Image Date	Surface Class							Plots	Plots
2013	Name	Pixel No	Pixel Size	Area (ha)	Area (%)			Image Date	Surface cover area (ha)
	Vegetation Cover	138392	30	12455.3	5.94439				Vegetation	Urban	Water	Bare Soil	Sand dunes
	Urban Area	157206	30	14148.5	6.75251			1985	13105.4	4597.02	601.38	71642.9	125997
	Bare Soil	949699	30	85472.9	40.7927			1999	13510.1	10733.2	1508.94	52220.7	46079.6
	Water bodies	13950	30	1255.5	0.599198			2013	12455.3	14148.5	1255.5	85472.9	96197.9
	Sand Dunes	1068866	30	96197.9	45.9113			2017	15390.5	20562.2	1235.61	70693.5	114476
Total				209530	100
Image Date	Surface Class
2017	Name	Pixel No	Pixel Size	Area (ha)	Area (%)
	Vegetation Cover	171006	30	15390.5	6.92153
	Urban Area	228469	30	20562.2	9.24736
	Bare Soil	785483	30	70693.5	31.7927
	Water bodies	13729	30	1235.61	0.555686
	Sand Dunes	1271952	30	114476	51.4827
Total				222358	100
Change As an area
Image Date	Surface cover area (ha)
	Vegetation	Urban	Water	Bare Soil	Sand dunes
1985	13105.4	4597.02	601.38	71642.9	125997
1999	13510.1	10733.2	1508.94	52220.7	46079.6
2013	12455.3	14148.5	1255.5	85472.9	96197.9
2017	15390.5	20562.2	1235.61	70693.5	114476
Total	54461.3	50041	4601.43	280030	382750
Range	2285.1	15965.2	634.23	-949.41	-11521.4
Win/Loss
Total change %	17.4363	347.294	105.462	-1.3252	-9.14421
