# Supplementary material for: Depicting changes in land surface cover at Al-Hassa oasis of Saudi Arabia using remote sensing and GIS techniques
Source: PLoS One. 2019 Nov 14;14(11):e0221115. doi: 10.1371/journal.pone.0221115 (PMC6855410; doi:10.1371/journal.pone.0221115)
Supplement: S2 Table — (XLSX) [file pone.0221115.s002.xlsx]

## Sheet: Scenario II
Vegetation change assessment over AL-HASA region
Image Date	Surface Class
1985	Name	Pixel No	Pixel Size	Area (ha)	Area (%)
	Vegetation Cover	101060	30	9095.4	13.815
	Urban Area	49193	30	4427.37	6.72472
	Bare Soil	322399	30	29015.9	44.0722
	Sand Dunes	258873	30	23298.6	35.3881
Total				65837.2	100
Image Date	Surface Class
1999	Name	Pixel No	Pixel Size	Area (ha)	Area (%)
	Vegetation Cover	118277	30	10644.9	16.1686				Plots
	Urban Area	83607	30	7524.63	11.4291				Image Date	Surface cover area (ha)
	Bare Soil	335648	30	30208.3	45.8833					Vegetation	Urban	Bare Soil	Sand dunes
	Sand Dunes	193993	30	17459.4	26.519				1985	9095.4	4427.37	29015.9	23298.6
Total				65837.2	100				1999	10644.9	7524.63	30208.3	17459.4
Image Date	Surface Class								2013	9795.42	8353.08	24837.7	22851.1
2013	Name	Pixel No	Pixel Size	Area (ha)	Area (%)				2017	8472.42	10645.2	23028.5	23691.2
	Vegetation Cover	108838	30	9795.42	14.8782
	Urban Area	92812	30	8353.08	12.6875
	Bare Soil	275974	30	24837.7	37.7258
	Sand Dunes	253901	30	22851.1	34.7085
Total				65837.2	100
Image Date	Surface Class
2017	Name	Pixel No	Pixel Size	Area (ha)	Area (%)
	Vegetation Cover	94138	30	8472.42	12.8687
	Urban Area	118280	30	10645.2	16.169
	Bare Soil	255872	30	23028.5	34.9779
	Sand Dunes	263235	30	23691.2	35.9844
Total				65837.2	100
Change Statistics
Image Date	Surface cover area (ha)
	Vegetation	Urban	Bare Soil	Sand dunes
1985	9095.4	4427.37	29015.9	23298.6
1999	10644.9	7524.63	30208.3	17459.4
2013	9795.42	8353.08	24837.7	22851.1
2017	8472.42	10645.2	23028.5	23691.2
Total	38008.2	30950.3	107090	87300.2
Range	-622.98	6217.83	-5987.43	392.58
Gain/Loss	Loss	Gain	Loss	Gain
Total change (%)	-6.8494	140.441	-20.635	1.685
