# Supplementary material for: Depicting changes in land surface cover at Al-Hassa oasis of Saudi Arabia using remote sensing and GIS techniques
Source: PLoS One. 2019 Nov 14;14(11):e0221115. doi: 10.1371/journal.pone.0221115 (PMC6855410; doi:10.1371/journal.pone.0221115)
Supplement: S3 Table — (XLSX) [file pone.0221115.s003.xlsx]

## Sheet: 1985 - 1999
Pixel Counts	1985 - 1999
	Urban area	Vegetation cover	Bare soil	Sand dunes	Row Total	Class Total
Urban area	36834	6617	39184	972	83607	83607
Vegetation cover	4471	85883	24864	3059	118277	118277
Bare soil	7807	7457	234746	85638	335648	335648
Sand dunes	81	1103	23605	169204	193993	193993
Class Total	49193	101060	322399	258873	0	0
Class Changes	12359	15177	87653	89669	0	0
Image Difference	34414	17217	13249	-64880	0	0
Percentages (%)
	Urban area	Vegetation cover	Bare soil	Sand dunes	Row Total	Class Total
Urban area	75	7	12	0	100	100
Vegetation cover	9	85	8	1	100	100
Bare soil	16	7	73	33	100	100
Sand dunes	0	1	7	65	100	100
Class Total	100	100	100	100	0	0
Class Changes	25	15	27	35	0	0
Image Difference	70	17	4	-25	0	0
Area (Square Meters)
	Urban area	Vegetation cover	Bare soil	Sand dunes	Row Total	Class Total
Urban area	33150600	5955300	35265600	874800	75246300	75246300
Vegetation cover	4023900	77294700	22377600	2753100	106449300	106449300
Bare soil	7026300	6711300	211271400	77074200	302083200	302083200
Sand dunes	72900	992700	21244500	152283600	174593700	174593700
Class Total	44273700	90954000	290159100	232985700	0	0
Class Changes	11123100	13659300	78887700	80702100	0	0
Image Difference	30972600	15495300	11924100	-58392000	0	0
Area (ha)
	Urban area	Vegetation cover	Bare soil	Sand dunes	Row Total	Class Total
Urban area	3315.06	595.53	3526.56	87.48	7524.63	7524.63
Vegetation cover	402.39	7729.47	2237.76	275.31	10644.9	10644.9
Bare soil	702.63	671.13	21127.1	7707.42	30208.3	30208.3
Sand dunes	7.29	99.27	2124.45	15228.4	17459.4	17459.4
Class Total	4427.37	9095.4	29015.9	23298.6	0	0
Class Changes	1112.31	1365.93	7888.77	8070.21	0	0
Image Difference	3097.26	1549.53	1192.41	-5839.2	0	0

## Sheet: 1985 - 2013
Pixel Counts	1985 - 2013
	Urban area	Vegetation cover	Bare soil	Sand dunes	Row Total	Class Total
Urban area	34418	6901	49952	1541	92812	92812
Vegetation cover	4539	76569	24573	3157	108838	108838
Bare soil	10140	17489	210897	37448	275974	275974
Sand dunes	96	101	36977	216727	253901	253901
Class Total	49193	101060	322399	258873	0	0
Class Changes	14775	24491	111502	42146	0	0
Image Difference	43619	7778	-46425	-4972	0	0
Percentages (%)
	Urban area	Vegetation cover	Bare soil	Sand dunes	Row Total	Class Total
Urban area	70	7	15	1	100	100
Vegetation cover	9	76	8	1	100	100
Bare soil	21	17	65	14	100	100
Sand dunes	0	0	11	84	100	100
Class Total	100	100	100	100	0	0
Class Changes	30	24	35	16	0	0
Image Difference	89	8	-14	-2	0	0
Area (Square Meters)
	Urban area	Vegetation cover	Bare soil	Sand dunes	Row Total	Class Total
Urban area	30976200	6210900	44956800	1386900	83530800	83530800
Vegetation cover	4085100	68912100	22115700	2841300	97954200	97954200
Bare soil	9126000	15740100	189807300	33703200	248376600	248376600
Sand dunes	86400	90900	33279300	195054300	228510900	228510900
Class Total	44273700	90954000	290159100	232985700	0	0
Class Changes	13297500	22041900	100351800	37931400	0	0
Image Difference	39257100	7000200	-41782500	-4474800	0	0
Area (ha)
	Urban area	Vegetation cover	Bare soil	Sand dunes	Row Total	Class Total
Urban area	3097.62	621.09	4495.68	138.69	8353.08	8353.08
Vegetation cover	408.51	6891.21	2211.57	284.13	9795.42	9795.42
Bare soil	912.6	1574.01	18980.7	3370.32	24837.7	24837.7
Sand dunes	8.64	9.09	3327.93	19505.4	22851.1	22851.1
Class Total	4427.37	9095.4	29015.9	23298.6	0	0
Class Changes	1329.75	2204.19	10035.2	3793.14	0	0
Image Difference	3925.71	700.02	-4178.25	-447.48	0	0

## Sheet: 1985 - 2017
Pixel Counts	1985 - 2017
	Urban area	Vegetation cover	Bare soil	Sand dunes	Row Total	Class Total
Urban area	36537	20475	58710	2558	118280	118280
Vegetation cover	3235	62976	23944	3983	94138	94138
Bare soil	9293	17441	187205	41933	255872	255872
Sand dunes	128	168	52540	210399	263235	263235
Class Total	49193	101060	322399	258873	0	0
Class Changes	12656	38084	135194	48474	0	0
Image Difference	69087	-6922	-66527	4362	0	0
Percentages (%)
	Urban area	Vegetation cover	Bare soil	Sand dunes	Row Total	Class Total
Urban area	74	20	18	1	100	100
Vegetation cover	7	62	7	2	100	100
Bare soil	19	17	58	16	100	100
Sand dunes	0	0	16	81	100	100
Class Total	100	100	100	100	0	0
Class Changes	26	38	42	19	0	0
Image Difference	140	-7	-21	2	0	0
Area (Square Meters)
	Urban area	Vegetation cover	Bare soil	Sand dunes	Row Total	Class Total
Urban area	32883300	18427500	52839000	2302200	106452000	106452000
Vegetation cover	2911500	56678400	21549600	3584700	84724200	84724200
Bare soil	8363700	15696900	168484500	37739700	230284800	230284800
Sand dunes	115200	151200	47286000	189359100	236911500	236911500
Class Total	44273700	90954000	290159100	232985700	0	0
Class Changes	11390400	34275600	121674600	43626600	0	0
Image Difference	62178300	-6229800	-59874300	3925800	0	0
Area (ha)
	Urban area	Vegetation cover	Bare soil	Sand dunes	Row Total	Class Total
Urban area	3288.33	1842.75	5283.9	230.22	10645.2	10645.2
Vegetation cover	291.15	5667.84	2154.96	358.47	8472.42	8472.42
Bare soil	836.37	1569.69	16848.5	3773.97	23028.5	23028.5
Sand dunes	11.52	15.12	4728.6	18935.9	23691.2	23691.2
Class Total	4427.37	9095.4	29015.9	23298.6	0	0
Class Changes	1139.04	3427.56	12167.5	4362.66	0	0
Image Difference	6217.83	-622.98	-5987.43	392.58	0	0

## Sheet: 1999 - 2013
Pixel Counts	1999 - 2013
	Urban area	Vegetation cover	Bare soil	Sand dunes	Row Total	Class Total		Urban Progress				Vegetation Degradaiton
Urban area	65152	5144	21686	830	92812	92812		Year	Suraface cover			Suraface cover
Vegetation cover	5056	93571	9229	982	108838	108838			Vegetation	Bare soil	Sand dunes	Urban	Bare soil	Sand dunes
Bare soil	13277	19471	213432	29794	275974	275974		1985-1999	595.53	3526.56	87.48	-595.53	1566.63	176.04
Sand dunes	122	91	91301	162387	253901	253901		1999-2013	462.96	1951.74	74.7	-462.96	-921.78	80.19
Class Total	83607	118277	335648	193993	0	0		2013-2017	1269	1949.04	12.51	-1269	-75.78	-1.08
Class Changes	18455	24706	122216	31606	0	0		In terms of area (ha)
Image Difference	9205	-9439	-59674	59908	0	0
Percentages (%)
	Urban area	Vegetation cover	Bare soil	Sand dunes	Row Total	Class Total
Urban area	78	4	6	0	100	100
Vegetation cover	6	79	3	1	100	100
Bare soil	16	16	64	15	100	100
Sand dunes	0	0	27	84	100	100
Class Total	100	100	100	100	0	0
Class Changes	22	21	36	16	0	0
Image Difference	11	-8	-18	31	0	0
								Image Difference (ha)
Area (Square Meters)								Year	Suraface cover
	Urban area	Vegetation cover	Bare soil	Sand dunes	Row Total	Class Total			Urban	Vegetation	Bre soil	Sand dunes
Urban area	58636800	4629600	19517400	747000	83530800	83530800		1985-1999	3097.26	1549.53	1192.41	-5839.2
Vegetation cover	4550400	84213900	8306100	883800	97954200	97954200		1999-2013	828.45	-849.51	-5370.66	5391.72
Bare soil	11949300	17523900	192088800	26814600	248376600	248376600		2013-2017	2292.12	-1323	-1809.18	840.06
Sand dunes	109800	81900	82170900	146148300	228510900	228510900
Class Total	75246300	106449300	302083200	174593700	0	0
Class Changes	16609500	22235400	109994400	28445400	0	0
Image Difference	8284500	-8495100	-53706600	53917200	0	0
Area (ha)								Image Difference (%)
	Urban area	Vegetation cover	Bare soil	Sand dunes	Row Total	Class Total		Year	Suraface cover
Urban area	5863.68	462.96	1951.74	74.7	8353.08	8353.08			Urban	Vegetation	Bre soil	Sand dunes
Vegetation cover	455.04	8421.39	830.61	88.38	9795.42	9795.42		1999 - 1985	70	17	4	-25
Bare soil	1194.93	1752.39	19208.9	2681.46	24837.7	24837.7		2013 - 1999	11	-8	-18	31
Sand dunes	10.98	8.19	8217.09	14614.8	22851.1	22851.1		2017 - 2013	27	-14	-7	4
Class Total	7524.63	10644.9	30208.3	17459.4	0	0		Total	108	-5	-21	10
Class Changes	1660.95	2223.54	10999.4	2844.54	0	0
Image Difference	828.45	-849.51	-5370.66	5391.72	0	0

## Sheet: 1999 - 2017
Pixel Counts	1999 - 2017
	Urban area	Vegetation cover	Bare soil	Sand dunes	Row Total	Class Total
Urban area	69766	18967	28082	1465	118280	118280
Vegetation cover	2564	79576	10201	1797	94138	94138
Bare soil	11029	19578	198801	26464	255872	255872
Sand dunes	248	156	98564	164267	263235	263235
Class Total	83607	118277	335648	193993	0	0
Class Changes	13841	38701	136847	29726	0	0
Image Difference	34673	-24139	-79776	69242	0	0
Percentages (%)
	Urban area	Vegetation cover	Bare soil	Sand dunes	Row Total	Class Total
Urban area	83	16	8	1	100	100
Vegetation cover	3	67	3	1	100	100
Bare soil	13	17	59	14	100	100
Sand dunes	0	0	29	85	100	100
Class Total	100	100	100	100	0	0
Class Changes	17	33	41	15	0	0
Image Difference	41	-20	-24	36	0	0
Area (Square Meters)
	Urban area	Vegetation cover	Bare soil	Sand dunes	Row Total	Class Total
Urban area	62789400	17070300	25273800	1318500	106452000	106452000
Vegetation cover	2307600	71618400	9180900	1617300	84724200	84724200
Bare soil	9926100	17620200	178920900	23817600	230284800	230284800
Sand dunes	223200	140400	88707600	147840300	236911500	236911500
Class Total	75246300	106449300	302083200	174593700	0	0
Class Changes	12456900	34830900	123162300	26753400	0	0
Image Difference	31205700	-21725100	-71798400	62317800	0	0
Area (ha)
	Urban area	Vegetation cover	Bare soil	Sand dunes	Row Total	Class Total
Urban area	6278.94	1707.03	2527.38	131.85	10645.2	10645.2
Vegetation cover	230.76	7161.84	918.09	161.73	8472.42	8472.42
Bare soil	992.61	1762.02	17892.1	2381.76	23028.5	23028.5
Sand dunes	22.32	14.04	8870.76	14784	23691.2	23691.2
Class Total	7524.63	10644.9	30208.3	17459.4	0	0
Class Changes	1245.69	3483.09	12316.2	2675.34	0	0
Image Difference	3120.57	-2172.51	-7179.84	6231.78	0	0

## Sheet: 2013 - 2017
Pixel Counts	2013 - 2017
	Urban area	Vegetation cover	Bare soil	Sand dunes	Row Total	Class Total
Urban area	82385	14100	21656	139	118280	118280
Vegetation cover	254	85767	8112	5	94138	94138
Bare soil	10102	8954	211576	25240	255872	255872
Sand dunes	71	17	34630	228517	263235	263235
Class Total	92812	108838	275974	253901	0	0
Class Changes	10427	23071	64398	25384	0	0
Image Difference	25468	-14700	-20102	9334	0	0
Percentages (%)
	Urban area	Vegetation cover	Bare soil	Sand dunes	Row Total	Class Total
Urban area	89	13	8	0	100	100
Vegetation cover	0	79	3	0	100	100
Bare soil	11	8	77	10	100	100
Sand dunes	0	0	13	90	100	100
Class Total	100	100	100	100	0	0
Class Changes	11	21	23	10	0	0
Image Difference	27	-14	-7	4	0	0
Area (Square Meters)
	Urban area	Vegetation cover	Bare soil	Sand dunes	Row Total	Class Total
Urban area	74146500	12690000	19490400	125100	106452000	106452000
Vegetation cover	228600	77190300	7300800	4500	84724200	84724200
Bare soil	9091800	8058600	190418400	22716000	230284800	230284800
Sand dunes	63900	15300	31167000	205665300	236911500	236911500
Class Total	83530800	97954200	248376600	228510900	0	0
Class Changes	9384300	20763900	57958200	22845600	0	0
Image Difference	22921200	-13230000	-18091800	8400600	0	0
Area (ha)
	Urban area	Vegetation cover	Bare soil	Sand dunes	Row Total	Class Total
Urban area	7414.65	1269	1949.04	12.51	10645.2	10645.2
Vegetation cover	22.86	7719.03	730.08	0.45	8472.42	8472.42
Bare soil	909.18	805.86	19041.8	2271.6	23028.5	23028.5
Sand dunes	6.39	1.53	3116.7	20566.5	23691.2	23691.2
Class Total	8353.08	9795.42	24837.7	22851.1	0	0
Class Changes	938.43	2076.39	5795.82	2284.56	0	0
Image Difference	2292.12	-1323	-1809.18	840.06	0	0
